# Supplementary material for: R-spondin 3 deletion induces Erk phosphorylation to enhance Wnt signaling and promote bone formation in the appendicular skeleton
Source: eLife. 2022 Nov 2;11:e84171. doi: 10.7554/eLife.84171 (PMC9681208; doi:10.7554/eLife.84171)
Supplement: Figure 5—source data 2. — Representative image of actin by Western analysis in BMSC isolated from WT and Rspo3+/- mice (n=7). [file elife-84171-fig5-data2.zip]

Archive with 7 entries (6 files):
- Figure 5b-Source data-2/
- Figure 5b-Source data-2/.DS_Store
- __MACOSX/Figure 5b-Source data-2/._.DS_Store
- Figure 5b-Source data-2/Figure 5b-source data 2-uncropped labelled blots.docx
- __MACOSX/Figure 5b-Source data-2/._Figure 5b-source data 2-uncropped labelled blots.docx
- Figure 5b-Source data-2/Figure 5b-source data 2-actin .tif
- __MACOSX/Figure 5b-Source data-2/._Figure 5b-source data 2-actin .tif
