# Supplementary material for: R-spondin 3 deletion induces Erk phosphorylation to enhance Wnt signaling and promote bone formation in the appendicular skeleton
Source: eLife. 2022 Nov 2;11:e84171. doi: 10.7554/eLife.84171 (PMC9681208; doi:10.7554/eLife.84171)
Supplement: Figure 6—source data 3. — Representative image of actin by Western analysis in WT and Rspo-/- MEFs treated w/wo Wnt3a (n=7). [file elife-84171-fig6-data3.zip]

Archive with 5 entries (4 files):
- Figure 6b-source data 3/
- Figure 6b-source data 3/Figure 6b-source data 3_uncropped labelled blot.docx
- __MACOSX/Figure 6b-source data 3/._Figure 6b-source data 3_uncropped labelled blot.docx
- Figure 6b-source data 3/Figure 6b-source data 3-actin.tif
- __MACOSX/Figure 6b-source data 3/._Figure 6b-source data 3-actin.tif
