# Supplementary material for: R-spondin 3 deletion induces Erk phosphorylation to enhance Wnt signaling and promote bone formation in the appendicular skeleton
Source: eLife. 2022 Nov 2;11:e84171. doi: 10.7554/eLife.84171 (PMC9681208; doi:10.7554/eLife.84171)
Supplement: Figure 6—source data 4. — Representative image of Tcf1 by Western analysis in WT and Rspo-/- MEFs treated w/wo Wnt3a (n=3). [file elife-84171-fig6-data4.zip]

Archive with 5 entries (4 files):
- Figure 6b-source data 4/
- Figure 6b-source data 4/Figure 6b-source data 4-Tcf1.tif
- __MACOSX/Figure 6b-source data 4/._Figure 6b-source data 4-Tcf1.tif
- Figure 6b-source data 4/Figure 6b-source data 4_uncropped labelled blot.docx
- __MACOSX/Figure 6b-source data 4/._Figure 6b-source data 4_uncropped labelled blot.docx
