# Supplementary material for: R-spondin 3 deletion induces Erk phosphorylation to enhance Wnt signaling and promote bone formation in the appendicular skeleton
Source: eLife. 2022 Nov 2;11:e84171. doi: 10.7554/eLife.84171 (PMC9681208; doi:10.7554/eLife.84171)
Supplement: Figure 8—source data 5. — Representative image of pLrp6 levels by western analysis in WT and Rspo3-/- MEFs treated w/wo w/wo Wnt3a and U0126 (n=3–4). [file elife-84171-fig8-data5.zip]

Archive with 5 entries (4 files):
- figure 8a-source data 5/
- figure 8a-source data 5/Figure 8a-source data 5-uncropped label blot.docx
- __MACOSX/figure 8a-source data 5/._Figure 8a-source data 5-uncropped label blot.docx
- figure 8a-source data 5/Figure 8a-source data 5-pLRP6.tif
- __MACOSX/figure 8a-source data 5/._Figure 8a-source data 5-pLRP6.tif
